# Supplementary material for: Phosphine Oxide Containing Poly(pyridinium salt)s as Fire Retardant Materials
Source: Polymers (Basel). 2019 Jul 3;11(7):1141. doi: 10.3390/polym11071141 (PMC6680757; doi:10.3390/polym11071141)
Supplement: Supplementary file 1 [file polymers-11-01141-s001.zip]

Archive with 1 entries (1 files):
- Alam et al - supplementary materials.docx
